# Supplementary material for: LAMP5 may promote MM progression by activating p38
Source: Pathol Oncol Res. 2023 Mar 22;29:1611083. doi: 10.3389/pore.2023.1611083 (PMC10073510; doi:10.3389/pore.2023.1611083)
Supplement: Supplementary file 1 [file DataSheet3.ZIP]

Archive with 31 entries (27 files):
- AMO1 cell cycle/
- AMO1 cell cycle/1/
- AMO1 cell cycle/1/AMO1 NC  1.fcs
- AMO1 cell cycle/1/AMO1 NC  1.pdf
- AMO1 cell cycle/1/AMO1 SI3  1.fcs
- AMO1 cell cycle/1/AMO1 SI3  1.pdf
- AMO1 cell cycle/1/AMO1 SI4   1.fcs
- AMO1 cell cycle/1/AMO1 SI4   1.pdf
- AMO1 cell cycle/1/amo1 nc 1 ╖╓╬÷.pdf
- AMO1 cell cycle/1/amo1 si3  1 ╖╓╬÷.pdf
- AMO1 cell cycle/1/amo1 si4  1 ╖╓╬÷.pdf
- AMO1 cell cycle/2/
- AMO1 cell cycle/2/AMO1 NC  5.fcs
- AMO1 cell cycle/2/AMO1 NC  5.pdf
- AMO1 cell cycle/2/AMO1 si3  5.fcs
- AMO1 cell cycle/2/AMO1 si3  5.pdf
- AMO1 cell cycle/2/AMO1 si4  5.fcs
- AMO1 cell cycle/2/AMO1 si4  5.pdf
- AMO1 cell cycle/2/amo nc 5 ╖╓╬÷.pdf
- AMO1 cell cycle/2/amo si3  5 ╖╓╬÷.pdf
- AMO1 cell cycle/2/amo1 si4 5 ╖╓╬÷.pdf
- AMO1 cell cycle/3/
- AMO1 cell cycle/3/AMO1 NC  4.fcs
- AMO1 cell cycle/3/AMO1 NC  4.pdf
- AMO1 cell cycle/3/AMO1 si3  4.fcs
- AMO1 cell cycle/3/AMO1 si3  4.pdf
- AMO1 cell cycle/3/AMO1 si4  4.fcs
- AMO1 cell cycle/3/AMO1 si4  4.pdf
- AMO1 cell cycle/3/amo1 nc 4 ╖╓╬÷.pdf
- AMO1 cell cycle/3/amo1 si3 4 ╖╓╬÷.pdf
- AMO1 cell cycle/3/amo1 si4 4 ╖╓╬÷.pdf
