# Supplementary material for: LAMP5 may promote MM progression by activating p38
Source: Pathol Oncol Res. 2023 Mar 22;29:1611083. doi: 10.3389/pore.2023.1611083 (PMC10073510; doi:10.3389/pore.2023.1611083)
Supplement: Supplementary file 2 [file DataSheet4.ZIP]

Archive with 31 entries (27 files):
- 8226 cell cycle/
- 8226 cell cycle/1/
- 8226 cell cycle/1/8226 NC   1.fcs
- 8226 cell cycle/1/8226 NC   1.pdf
- 8226 cell cycle/1/8226 SI3  1.fcs
- 8226 cell cycle/1/8226 SI3  1.pdf
- 8226 cell cycle/1/8226 SI4  1.fcs
- 8226 cell cycle/1/8226 SI4  1.pdf
- 8226 cell cycle/1/8226 nc 1 ╖╓╬÷.pdf
- 8226 cell cycle/1/8226 si3 1 ╖╓╬÷.pdf
- 8226 cell cycle/1/8226 si4 1 ╖╓╬÷.pdf
- 8226 cell cycle/2/
- 8226 cell cycle/2/8226 NC  2.fcs
- 8226 cell cycle/2/8226 NC  2.pdf
- 8226 cell cycle/2/8226 SI3  2.fcs
- 8226 cell cycle/2/8226 SI3  2.pdf
- 8226 cell cycle/2/8226 SI4  2.fcs
- 8226 cell cycle/2/8226 SI4  2.pdf
- 8226 cell cycle/2/8226 nc 2 ╖╓╬÷.pdf
- 8226 cell cycle/2/8226 si3 2 ╖╓╬÷.pdf
- 8226 cell cycle/2/8226 si4 2 ╖╓╬÷.pdf
- 8226 cell cycle/3/
- 8226 cell cycle/3/8226 NC  4.fcs
- 8226 cell cycle/3/8226 NC  4.pdf
- 8226 cell cycle/3/8226 SI3  4.fcs
- 8226 cell cycle/3/8226 SI3  4.pdf
- 8226 cell cycle/3/8226 SI4  4.fcs
- 8226 cell cycle/3/8226 SI4  4.pdf
- 8226 cell cycle/3/8226 nc 4 ╖╓╬÷.pdf
- 8226 cell cycle/3/8226 si3  4 ╖╓╬÷.pdf
- 8226 cell cycle/3/8226 si4  4 ╖╓╬÷.pdf
