# Supplementary material for: LAMP5 may promote MM progression by activating p38
Source: Pathol Oncol Res. 2023 Mar 22;29:1611083. doi: 10.3389/pore.2023.1611083 (PMC10073510; doi:10.3389/pore.2023.1611083)
Supplement: Supplementary file 3 [file DataSheet1.ZIP]

Archive with 241 entries (140 files):
- WB/
- WB/8226/
- WB/8226/10 p-erk12/
- WB/8226/10 p-erk12/10.10/
- WB/8226/10 p-erk12/10.10/E.Tif
- WB/8226/10 p-erk12/10.10/a┬-Tubulin.Tif
- WB/8226/10 p-erk12/10.11/
- WB/8226/10 p-erk12/10.11/8 E.Tif
- WB/8226/10 p-erk12/10.11/a┬-Tubulin.Tif
- WB/8226/10 p-erk12/10.9/
- WB/8226/10 p-erk12/10.9/8E 2.Tif
- WB/8226/10 p-erk12/10.9/8a┬-Tubulin.Tif
- WB/8226/11 p-msk1/
- WB/8226/11 p-msk1/10.4/
- WB/8226/11 p-msk1/10.4/8 PMSk1.Tif
- WB/8226/11 p-msk1/10.4/8a┬-actin.Tif
- WB/8226/11 p-msk1/10.5/
- WB/8226/11 p-msk1/10.5/8 pmsk.Tif
- WB/8226/11 p-msk1/10.5/8 a┬-actin.Tif
- WB/8226/11 p-msk1/10.7/
- WB/8226/11 p-msk1/10.7/8M1.Tif
- WB/8226/11 p-msk1/10.7/8a┬-actin.Tif
- WB/8226/12p-nfkb/
- WB/8226/12p-nfkb/10.2/
- WB/8226/12p-nfkb/10.2/8GAPDH.Tif
- WB/8226/12p-nfkb/10.2/8P- NF KB.Tif
- WB/8226/12p-nfkb/10.4/
- WB/8226/12p-nfkb/10.4/8 NF.Tif
- WB/8226/12p-nfkb/10.4/8GAPDH.Tif
- WB/8226/12p-nfkb/10.7/
- WB/8226/12p-nfkb/10.7/8GAPDH.Tif
- WB/8226/12p-nfkb/10.7/8NF1.Tif
- WB/8226/1BAX/
- WB/8226/1BAX/10.2/
- WB/8226/1BAX/10.2/8226 a┬-actin.Tif
- WB/8226/1BAX/10.2/8BAX 2.Tif
- WB/8226/1BAX/9.24/
- WB/8226/1BAX/9.24/8 BAX 1.Tif
- WB/8226/1BAX/9.24/8226 a┬-actin.Tif
- WB/8226/1BAX/9.24/8BAX    1.Tif
- WB/8226/1BAX/9.29/
- WB/8226/1BAX/9.29/8226  BAX.Tif
- WB/8226/1BAX/9.29/8226 a┬-actin.Tif
- WB/8226/2bcl2/
- WB/8226/2bcl2/9.24/
- WB/8226/2bcl2/9.24/8226  BCL2.Tif
- WB/8226/2bcl2/9.25/
- WB/8226/2bcl2/9.25/8a┬-actin.Tif
- WB/8226/2bcl2/9.25/BCL2 1.Tif
- WB/8226/2bcl2/9.26/
- WB/8226/2bcl2/9.26/8 Bcl 2.Tif
- WB/8226/2bcl2/9.26/8a┬-actin.Tif
- WB/8226/3CLEAVED-cASPASE 3/
- WB/8226/3CLEAVED-cASPASE 3/9.18/
- WB/8226/3CLEAVED-cASPASE 3/9.18/8  CC3.Tif
- WB/8226/3CLEAVED-cASPASE 3/9.18/8 a┬-actin.Tif
- WB/8226/3CLEAVED-cASPASE 3/9.20/
- WB/8226/3CLEAVED-cASPASE 3/9.20/8226 CC3.Tif
- WB/8226/3CLEAVED-cASPASE 3/9.21/
- WB/8226/3CLEAVED-cASPASE 3/9.21/8226 casps 3.Tif
- WB/8226/4CCNB1/
- WB/8226/4CCNB1/10.3/
- WB/8226/4CCNB1/10.3/8 CCNB1.Tif
- WB/8226/4CCNB1/10.3/8GAPDH.Tif
- WB/8226/4CCNB1/9.28/
- WB/8226/4CCNB1/9.28/8 CCNB1.Tif
- WB/8226/4CCNB1/9.28/8gapdh.Tif
- WB/8226/4CCNB1/9.29/
- WB/8226/4CCNB1/9.29/8 CCNB1.Tif
- WB/8226/4CCNB1/9.29/8GAPDH.Tif
- WB/8226/5CCND1/
- WB/8226/5CCND1/9.18/
- WB/8226/5CCND1/9.18/8 CD1.Tif
- WB/8226/5CCND1/9.22/
- WB/8226/5CCND1/9.22/8CCND1.Tif
- WB/8226/5CCND1/9.22/a┬-actin.Tif
- WB/8226/5CCND1/9.26/
- WB/8226/5CCND1/9.26/8226 CCND1.Tif
- WB/8226/6cdk4/
- WB/8226/6cdk4/9.22/
- WB/8226/6cdk4/9.22/CDK4  1.Tif
- WB/8226/6cdk4/9.23/
- WB/8226/6cdk4/9.23/8 CDK 4.Tif
- WB/8226/6cdk4/9.23/8a┬-actin.Tif
- WB/8226/6cdk4/9.24/
- WB/8226/6cdk4/9.24/8CDK4.Tif
- WB/8226/6cdk4/9.24/8a┬-actin.Tif
- WB/8226/7P-CDK1/
- WB/8226/7P-CDK1/10.1/
- WB/8226/7P-CDK1/10.1/8 CDK1.Tif
- WB/8226/7P-CDK1/10.1/8 a┬-actin.Tif
- WB/8226/7P-CDK1/9.28/
- WB/8226/7P-CDK1/9.28/8CDK1 1.Tif
- WB/8226/7P-CDK1/9.28/a┬-actin.Tif
- WB/8226/7P-CDK1/9.29/
- WB/8226/7P-CDK1/9.29/8  PCDK1.Tif
- WB/8226/7P-CDK1/9.29/8a┬-actin.Tif
- WB/8226/8LAMP5 sirna/
- WB/8226/8LAMP5 sirna/9.12/
- WB/8226/8LAMP5 sirna/9.12/LAMP5.Tif
- WB/8226/8LAMP5 sirna/9.12/a┬-actin.Tif
- WB/8226/8LAMP5 sirna/9.17/
- WB/8226/8LAMP5 sirna/9.17/LAMP5.Tif
- WB/8226/8LAMP5 sirna/9.17/a┬-actin.Tif
- WB/8226/8LAMP5 sirna/9.21/
- WB/8226/8LAMP5 sirna/9.21/LAMP5.Tif
- WB/8226/8LAMP5 sirna/9.21/a┬-actin.Tif
- WB/8226/9 p-38/
- WB/8226/9 p-38/10.1/
- WB/8226/9 p-38/10.1/8 P38.Tif
- WB/8226/9 p-38/10.1/8 a┬-Tubulin.Tif
- WB/8226/9 p-38/10.3/
- WB/8226/9 p-38/10.3/8 P 38 2.Tif
- WB/8226/9 p-38/10.3/8 a┬-Tubulin.Tif
- WB/8226/9 p-38/10.8/
- WB/8226/9 p-38/10.8/P38.Tif
- WB/AMO-1/
- WB/AMO-1/1 bax/
- WB/AMO-1/1 bax/10.1/
- WB/AMO-1/1 bax/10.1/Aa┬-actin.Tif
- WB/AMO-1/1 bax/10.1/BAX 1.Tif
- WB/AMO-1/1 bax/9.26/
- WB/AMO-1/1 bax/9.26/BAX 2.Tif
- WB/AMO-1/1 bax/9.26/a┬-actin.Tif
- WB/AMO-1/1 bax/9.30/
- WB/AMO-1/1 bax/9.30/A BAX  1.Tif
- WB/AMO-1/1 bax/9.30/A BAX.Tif
- WB/AMO-1/10 p-erk12/
- WB/AMO-1/10 p-erk12/10.10/
- WB/AMO-1/10 p-erk12/10.10/E1.Tif
- WB/AMO-1/10 p-erk12/10.10/a┬-tubulin.Tif
- WB/AMO-1/10 p-erk12/10.7/
- WB/AMO-1/10 p-erk12/10.7/AE.Tif
- WB/AMO-1/10 p-erk12/10.7/a┬-tubulin.Tif
- WB/AMO-1/10 p-erk12/10.9/
- WB/AMO-1/10 p-erk12/10.9/AE2.Tif
- WB/AMO-1/10 p-erk12/10.9/Aa┬-tubulin.Tif
- WB/AMO-1/11p-msk1/
- WB/AMO-1/11p-msk1/10.4/
- WB/AMO-1/11p-msk1/10.4/A PMSF1.Tif
- WB/AMO-1/11p-msk1/10.4/Aa┬-actin.Tif
- WB/AMO-1/11p-msk1/10.7/
- WB/AMO-1/11p-msk1/10.7/M1.Tif
- WB/AMO-1/11p-msk1/10.7/a┬-actin.Tif
- WB/AMO-1/11p-msk1/10.8/
- WB/AMO-1/11p-msk1/10.8/A M2.Tif
- WB/AMO-1/11p-msk1/10.8/a┬-actin.Tif
- WB/AMO-1/12p-nf kb/
- WB/AMO-1/12p-nf kb/10.4/
- WB/AMO-1/12p-nf kb/10.4/A GAPDH.Tif
- WB/AMO-1/12p-nf kb/10.4/A NF.Tif
- WB/AMO-1/12p-nf kb/10.6/
- WB/AMO-1/12p-nf kb/10.6/A GAPDH.Tif
- WB/AMO-1/12p-nf kb/10.6/A NFKB 1.Tif
- WB/AMO-1/12p-nf kb/10.9/
- WB/AMO-1/12p-nf kb/10.9/GAPDH.Tif
- WB/AMO-1/12p-nf kb/10.9/NF2 2.Tif
- WB/AMO-1/2bcl2/
- WB/AMO-1/2bcl2/9.26/
- WB/AMO-1/2bcl2/9.26/Aa┬-actin.Tif
- WB/AMO-1/2bcl2/9.26/BCL2.Tif
- WB/AMO-1/2bcl2/9.27/
- WB/AMO-1/2bcl2/9.27/A B2 1.Tif
- WB/AMO-1/2bcl2/9.27/Aa┬-actin.Tif
- WB/AMO-1/2bcl2/9.28/
- WB/AMO-1/2bcl2/9.28/AMO BCL2.Tif
- WB/AMO-1/3 cleaved-caspase3/
- WB/AMO-1/3 cleaved-caspase3/9.20/
- WB/AMO-1/3 cleaved-caspase3/9.20/AMO1 CC3.Tif
- WB/AMO-1/3 cleaved-caspase3/9.28/
- WB/AMO-1/3 cleaved-caspase3/9.28/Aa┬-actin.Tif
- WB/AMO-1/3 cleaved-caspase3/9.28/CC3 1.Tif
- WB/AMO-1/3 cleaved-caspase3/9.29/
- WB/AMO-1/3 cleaved-caspase3/9.29/8a┬-actin.Tif
- WB/AMO-1/3 cleaved-caspase3/9.29/CC3.Tif
- WB/AMO-1/4 CCNB1/
- WB/AMO-1/4 CCNB1/10.5/
- WB/AMO-1/4 CCNB1/10.5/B1 2.Tif
- WB/AMO-1/4 CCNB1/10.5/gapdh.Tif
- WB/AMO-1/4 CCNB1/9.28/
- WB/AMO-1/4 CCNB1/9.28/A GAPDH B1.Tif
- WB/AMO-1/4 CCNB1/9.28/ACCNB1.Tif
- WB/AMO-1/4 CCNB1/9.30/
- WB/AMO-1/4 CCNB1/9.30/ACCNB1 DAMO 1.Tif
- WB/AMO-1/4 CCNB1/9.30/ACCNB1 DAMO.Tif
- WB/AMO-1/5 CCND1/
- WB/AMO-1/5 CCND1/9.22/
- WB/AMO-1/5 CCND1/9.22/AD1 1.Tif
- WB/AMO-1/5 CCND1/9.22/gapdh.Tif
- WB/AMO-1/5 CCND1/9.24/
- WB/AMO-1/5 CCND1/9.24/AD1.Tif
- WB/AMO-1/5 CCND1/9.24/gapdh.Tif
- WB/AMO-1/5 CCND1/9.26/
- WB/AMO-1/5 CCND1/9.26/A CCND1.Tif
- WB/AMO-1/6 CDK4/
- WB/AMO-1/6 CDK4/9.20/
- WB/AMO-1/6 CDK4/9.20/CDK4.Tif
- WB/AMO-1/6 CDK4/9.20/gapdh.Tif
- WB/AMO-1/6 CDK4/9.21/
- WB/AMO-1/6 CDK4/9.21/AK4.Tif
- WB/AMO-1/6 CDK4/9.21/Agapdh.Tif
- WB/AMO-1/6 CDK4/9.22/
- WB/AMO-1/6 CDK4/9.22/CDK4  2.Tif
- WB/AMO-1/7 p-cdk1/
- WB/AMO-1/7 p-cdk1/10.3/
- WB/AMO-1/7 p-cdk1/10.3/A K1.Tif
- WB/AMO-1/7 p-cdk1/10.3/Agapdh.Tif
- WB/AMO-1/7 p-cdk1/9.28/
- WB/AMO-1/7 p-cdk1/9.28/ACDK1 4.Tif
- WB/AMO-1/7 p-cdk1/9.28/Agapdh.Tif
- WB/AMO-1/7 p-cdk1/9.29/
- WB/AMO-1/7 p-cdk1/9.29/ACDK1 1.Tif
- WB/AMO-1/7 p-cdk1/9.29/Agapdh.Tif
- WB/AMO-1/8 LAMP5 sirna/
- WB/AMO-1/8 LAMP5 sirna/9.11/
- WB/AMO-1/8 LAMP5 sirna/9.11/LAMP5.Tif
- WB/AMO-1/8 LAMP5 sirna/9.11/a┬-actin.Tif
- WB/AMO-1/8 LAMP5 sirna/9.21/
- WB/AMO-1/8 LAMP5 sirna/9.21/L1.Tif
- WB/AMO-1/8 LAMP5 sirna/9.21/a┬-actin.Tif
- WB/AMO-1/8 LAMP5 sirna/9.22/
- WB/AMO-1/8 LAMP5 sirna/9.22/L.Tif
- WB/AMO-1/8 LAMP5 sirna/9.22/a┬-actin.Tif
- WB/AMO-1/9 p 38/
- WB/AMO-1/9 p 38/10.3/
- WB/AMO-1/9 p 38/10.3/P38 1.Tif
- WB/AMO-1/9 p 38/10.3/a┬-tubulin.Tif
- WB/AMO-1/9 p 38/10.4/
- WB/AMO-1/9 p 38/10.4/P 38 1.Tif
- WB/AMO-1/9 p 38/10.4/a┬-tubulin.Tif
- WB/AMO-1/9 p 38/10.6/
- WB/AMO-1/9 p 38/10.6/A  P38 1.Tif
- WB/AMO-1/9 p 38/10.6/P38 2.Tif
- WB/Expression of LAMP5 in  MM patients/
- WB/Expression of LAMP5 in  MM patients/LAMP5 +a┬-actin.tif
- WB/Expression of LAMP5 in  MM patients/LAMP5.Tif
- WB/Expression of LAMP5 in  MM patients/a┬-actin.Tif
- WB/Expression of LAMP5 in 4 MM cell lines/
- WB/Expression of LAMP5 in 4 MM cell lines/B ACTIN.Tif
- WB/Expression of LAMP5 in 4 MM cell lines/Expression of LAMP5 in 4 MM cell lines.pzfx
- WB/Expression of LAMP5 in 4 MM cell lines/LAMP5  8226;AMO;929;U266.Tif
