# Supplementary material for: LAMP5 may promote MM progression by activating p38
Source: Pathol Oncol Res. 2023 Mar 22;29:1611083. doi: 10.3389/pore.2023.1611083 (PMC10073510; doi:10.3389/pore.2023.1611083)
Supplement: Supplementary file 4 [file DataSheet2.ZIP]

Archive with 51 entries (48 files):
- cell apoptosis/
- cell apoptosis/8226/
- cell apoptosis/8226/1  8226 NC  A7 3.fcs
- cell apoptosis/8226/1  8226 NC  A7 3.pdf
- cell apoptosis/8226/1  8226 si3 A7  3.fcs
- cell apoptosis/8226/1  8226 si3 A7  3.pdf
- cell apoptosis/8226/1  8226 si4 A7 3.fcs
- cell apoptosis/8226/1  8226 si4 A7 3.pdf
- cell apoptosis/8226/2  8226 NC  A7 2.fcs
- cell apoptosis/8226/2  8226 NC  A7.pdf
- cell apoptosis/8226/2  8226 si3 A7  2.fcs
- cell apoptosis/8226/2  8226 si3 A7.pdf
- cell apoptosis/8226/2  8226 si4 A7 2.fcs
- cell apoptosis/8226/2  8226 si4 A7.pdf
- cell apoptosis/8226/3  8226 NC  A7 1.fcs
- cell apoptosis/8226/3  8226 NC  A7 1.pdf
- cell apoptosis/8226/3  8226 si3 A7  1.fcs
- cell apoptosis/8226/3  8226 si3 A7  1.pdf
- cell apoptosis/8226/3  8226 si4 A7 1.fcs
- cell apoptosis/8226/3  8226 si4 A7 1.pdf
- cell apoptosis/8226/8226 NC  7AAD.fcs
- cell apoptosis/8226/8226 NC  7AAD.pdf
- cell apoptosis/8226/8226 NC  AV.fcs
- cell apoptosis/8226/8226 NC  AV.pdf
- cell apoptosis/8226/8226 NC blank.fcs
- cell apoptosis/8226/8226 NC blank.pdf
- cell apoptosis/AMO1/
- cell apoptosis/AMO1/1   AMO1 NC  A7 5.fcs
- cell apoptosis/AMO1/1   AMO1 NC  A7.pdf
- cell apoptosis/AMO1/1   AMO1 si3 A7 5.fcs
- cell apoptosis/AMO1/1   AMO1 si3 A7.pdf
- cell apoptosis/AMO1/1   AMO1 si4 A7 6.fcs
- cell apoptosis/AMO1/1   AMO1 si4 A7 6.pdf
- cell apoptosis/AMO1/2   AMO1 NC  A7 6.fcs
- cell apoptosis/AMO1/2   AMO1 NC  A7 6.pdf
- cell apoptosis/AMO1/2   AMO1 si4 A7 4.fcs
- cell apoptosis/AMO1/2   AMO1 si4 A7 4.pdf
- cell apoptosis/AMO1/2  AMO1 si3 A7 3.fcs
- cell apoptosis/AMO1/2  AMO1 si3 A7 3.pdf
- cell apoptosis/AMO1/3   AMO1 NC  A7 8.fcs
- cell apoptosis/AMO1/3   AMO1 NC  A7 8.pdf
- cell apoptosis/AMO1/3   AMO1 si3 A7 7.fcs
- cell apoptosis/AMO1/3   AMO1 si3 A7 7.pdf
- cell apoptosis/AMO1/3   AMO1 si4 A7 1.fcs
- cell apoptosis/AMO1/3   AMO1 si4 A7 1.pdf
- cell apoptosis/AMO1/AMO1 NC  7AAD.fcs
- cell apoptosis/AMO1/AMO1 NC  7AAD.pdf
- cell apoptosis/AMO1/AMO1 NC  AV.fcs
- cell apoptosis/AMO1/AMO1 NC  AV.pdf
- cell apoptosis/AMO1/AMO1 NC blank.fcs
- cell apoptosis/AMO1/AMO1 NC blank.pdf
